# Supplementary material for: Combining search filters for randomized controlled trials with the Cochrane RCT Classifier in Covidence: a methodological validation study
Source: Res Synth Methods. 2025 Aug 28;16(6):953–60. doi: 10.1017/rsm.2025.10023 (PMC12657657; doi:10.1017/rsm.2025.10023)
Supplement: Moberg and Gornitzki supplementary material [file S1759287925100239sup001.zip]

Archive with 8 entries (8 files):
- Appendix S4.docx
- Appendix S1.docx
- Appendix S2.docx
- Appendix S3.docx
- S1759287925100239sup001.docx
- S1759287925100239sup002.docx
- S1759287925100239sup003.docx
- S1759287925100239sup004.docx
